# Supplementary material for: Sequence-dependent nucleosome sliding in rotation-coupled and uncoupled modes revealed by molecular simulations
Source: PLoS Comput Biol. 2017 Dec 1;13(12):e1005880. doi: 10.1371/journal.pcbi.1005880 (PMC5728581; doi:10.1371/journal.pcbi.1005880)
Supplement: S1 Table — The standard unit charges on the flexible tails are excluded. (XLSX) [file pcbi.1005880.s006.xlsx]

## Sheet: Sheet1
Histone	Res ID	Res name	Charge	Histone	Res ID	Res name	Charge
H2A	16	THR	1.62	H2A	73	ASN	1.02
H2A	17	ARG	0.92	H2A	74	LYS	0.79
H2A	18	SER	0.108	H2A	75	LYS	0.749
H2A	19	SER	0.447	H2A	76	THR	0.19
H2A	20	ARG	0.263	H2A	77	ARG	0.664
H2A	22	GLY	-0.024	H2A	79	ILE	0.498
H2A	23	LEU	-0.397	H2A	80	PRO	-0.323
H2A	24	GLN	-0.153	H2A	81	ARG	-0.202
H2A	26	PRO	0.62	H2A	84	GLN	-1.147
H2A	28	GLY	1.706	H2A	85	LEU	-0.681
H2A	29	ARG	1.822	H2A	86	ALA	-1.048
H2A	31	HIS	0.523	H2A	88	ARG	-0.534
H2A	32	ARG	1.396	H2A	89	ASN	0.186
H2A	33	LEU	0.652	H2A	90	ASP	-0.435
H2A	35	ARG	0.098	H2A	91	GLU	0.24
H2A	36	LYS	0.33	H2A	92	GLU	-0.581
H2A	37	GLY	-0.397	H2A	94	ASN	-0.656
H2A	38	ASN	-0.752	H2A	95	LYS	-0.186
H2A	39	TYR	-0.871	H2A	96	LEU	-0.582
H2A	40	ALA	-0.28	H2A	98	GLY	-0.149
H2A	41	GLU	-0.171	H2A	99	ARG	0.188
H2A	42	ARG	0.499	H2A	100	VAL	-0.827
H2A	44	GLY	1.359	H2A	101	THR	-1.318
H2A	45	ALA	1.442	H2A	103	ALA	-0.391
H2A	46	GLY	0.566	H2A	104	GLN	-0.072
H2A	50	TYR	-0.715	H2A	106	GLY	-0.694
H2A	56	GLU	-1.341	H2A	107	VAL	-0.775
H2A	57	TYR	-1.437	H2A	108	LEU	-0.111
H2A	60	ALA	-1.478	H2A	109	PRO	0.407
H2A	61	GLU	-1.617	H2A	110	ASN	0.463
H2A	64	GLU	-1.304	H2A	111	ILE	0.099
H2A	65	LEU	-1.178	H2A	112	GLN	0.378
H2A	68	ASN	-0.58	H2A	113	SER	0.52
H2A	69	ALA	-0.376	H2A	114	VAL	0.262
H2A	71	ARG	-0.178	H2A	115	LEU	-0.05
H2A	72	ASP	0.534
