# Supplementary material for: Sequence-dependent nucleosome sliding in rotation-coupled and uncoupled modes revealed by molecular simulations
Source: PLoS Comput Biol. 2017 Dec 1;13(12):e1005880. doi: 10.1371/journal.pcbi.1005880 (PMC5728581; doi:10.1371/journal.pcbi.1005880)
Supplement: S2 Table — The standard unit charges on the flexible tails are excluded. (XLSX) [file pcbi.1005880.s007.xlsx]

## Sheet: Sheet1
Histone	Res ID	Res name	Charge	Histone	Res ID	Res name	Charge
H2B	37	TYR	1.088	H2B	85	LYS	1.385
H2B	38	ALA	1.016	H2B	86	ARG	0.825
H2B	39	ILE	1.325	H2B	87	SER	0.369
H2B	40	TYR	0.242	H2B	88	THR	0.55
H2B	42	TYR	-0.012	H2B	90	THR	0.599
H2B	43	LYS	0.205	H2B	91	SER	0.295
H2B	46	LYS	-0.104	H2B	92	ARG	0.838
H2B	47	GLN	-0.154	H2B	93	GLU	-0.331
H2B	48	VAL	-0.751	H2B	95	GLN	-0.278
H2B	49	HIS	-0.755	H2B	99	ARG	-0.458
H2B	50	PRO	-0.285	H2B	100	LEU	-0.613
H2B	51	ASP	-0.375	H2B	101	LEU	-0.444
H2B	52	THR	-0.331	H2B	102	LEU	-0.784
H2B	53	GLY	0.388	H2B	103	PRO	-0.282
H2B	54	ILE	0.206	H2B	104	GLY	0.474
H2B	55	SER	1.327	H2B	105	GLU	-0.25
H2B	56	SER	1.39	H2B	106	LEU	-0.999
H2B	57	LYS	0.956	H2B	107	ALA	-0.563
H2B	59	MET	-0.069	H2B	108	LYS	0.438
H2B	60	SER	0.239	H2B	109	HIS	-0.326
H2B	63	ASN	-0.097	H2B	111	VAL	0.04
H2B	64	SER	-0.35	H2B	112	SER	0.752
H2B	67	ASN	-0.381	H2B	113	GLU	-0.375
H2B	68	ASP	-0.29	H2B	115	THR	0.629
H2B	70	PHE	-0.963	H2B	116	LYS	0.368
H2B	71	GLU	-0.469	H2B	118	VAL	0.083
H2B	72	ARG	0.037	H2B	119	THR	0.369
H2B	75	GLY	-0.328	H2B	120	LYS	-0.095
H2B	76	GLU	-0.453	H2B	121	TYR	-0.054
H2B	78	SER	-0.813	H2B	122	THR	0.241
H2B	79	ARG	-0.542	H2B	123	SER	-0.469
H2B	82	HIS	-0.025	H2B	124	ALA	-0.063
H2B	83	TYR	0.296	H2B	125	LYS	0.481
H2B	84	ASN	0.775
