# Supplementary material for: Sequence-dependent nucleosome sliding in rotation-coupled and uncoupled modes revealed by molecular simulations
Source: PLoS Comput Biol. 2017 Dec 1;13(12):e1005880. doi: 10.1371/journal.pcbi.1005880 (PMC5728581; doi:10.1371/journal.pcbi.1005880)
Supplement: S3 Table — The standard unit charges on the flexible tails are excluded. (XLSX) [file pcbi.1005880.s008.xlsx]

## Sheet: S3_table
Histone	Res ID	Resname	Charge	Histone	Res ID	Res name	Charge
H3	45	THR	0.827	H3	85	GLN	1.134
H3	46	VAL	1.216	H3	86	SER	1.308
H3	47	ALA	0.936	H3	87	SER	0.829
H3	48	LEU	0.282	H3	90	MET	-0.075
H3	49	ARG	0.8	H3	94	GLU	-1.08
H3	50	GLU	0.676	H3	97	GLU	0
H3	52	ARG	0.587	H3	98	ALA	-1.511
H3	53	ARG	1.131	H3	102	ALA	-1.325
H3	54	TYR	0.278	H3	105	GLU	-1.095
H3	56	LYS	0.833	H3	106	ASP	-0.565
H3	57	SER	1.195	H3	109	LEU	-0.444
H3	58	THR	0.605	H3	112	ILE	0.075
H3	59	GLU	1.591	H3	113	HIS	0.242
H3	60	LEU	0.435	H3	114	ALA	0.186
H3	61	LEU	0.058	H3	115	LYS	0.788
H3	63	ARG	1.283	H3	116	ARG	0.639
H3	64	LYS	1.116	H3	117	VAL	0.303
H3	65	LEU	1.285	H3	118	THR	0.536
H3	66	PRO	0.628	H3	120	MET	0.323
H3	68	GLN	-0.019	H3	121	PRO	0.445
H3	69	ARG	0.189	H3	122	LYS	0.985
H3	72	ARG	-0.428	H3	123	ASP	0
H3	73	GLU	-0.692	H3	125	GLN	0.401
H3	76	GLN	-0.704	H3	126	LEU	-0.188
H3	77	ASP	-0.523	H3	128	ARG	-0.538
H3	78	PHE	0.121	H3	129	ARG	-0.054
H3	79	LYS	0.104	H3	130	ILE	-0.426
H3	80	THR	-0.259	H3	131	ARG	-0.638
H3	81	ASP	0.098	H3	132	GLY	-0.116
H3	82	LEU	0.042	H3	133	GLU	0.112
H3	83	ARG	0.696	H3	134	ARG	1.009
H3	84	PHE	0.388	H3	135	ALA	0.823
